# Supplementary material for: Assessment of antimicrobial resistance laboratory-based surveillance capacity of hospitals in Zambia: findings and implications for system strengthening
Source: J Hosp Infect. 2024 Jun;148:129–37. doi: 10.1016/j.jhin.2024.03.014 (PMC11171463; doi:10.1016/j.jhin.2024.03.014)
Supplement: Multimedia component 1 [file mmc1.xlsx]

## Sheet: Sheet1
	ADH	Chipata	Kabwe	Kitwe	LGH	Mansa	NTH	Chilonga
Overall Score and Module Score Summary	0.42	0.52	0.46	0.59	0.49	0.59	50.1916	0.62974
1- FACILITY	0.57	0.68	0.51	0.39	0.6	0.58	44.2708	0.54878
2- LAB INFORMATION SYSTEM (Excluded from overall score)	NA	0.75	NA	NA	0.58	NA	63.8889	NA
3- DATA MANAGEMENT	0.71	0.83	0.76	0.87	0.73	0.74	77.4038	0.785714
4- QUALITY ASSURANCE	0.56	0.6	0.55	0.56	0.57	0.59	73	0.280488
5- QUALITY CONTROL - MEDIA	0.29	0.5	0.58	0.26	0.38	0.45	33.3333	0.697917
6- QUALITY CONTROL - IDENTIFICATION	0.04	0.05	0.27	0.07	0.22	0.04	8.20896	0.864407
7- QUALITY CONTROL - AST	0	0	0	0	0.26	0.17	20.6897	0.457143
8- SPECIMEN COLLECTION, TRANSPORT & MANAGEMENT	0.82	0.68	0.29	0.91	0.42	0.79	75.4386	0.982759
9- PROCESSING	0.71	0.83	0.81	0.74	0.79	0.89	75	0.793103
10- IDENTIFICATION METHODS & SOPs	0.12	0.13	0.54	0.89	0.15	0.63	12.1795	0.135135
11- BASIC AST	0.55	0.71	0.48	0.64	0.51	0.7	63.5246	0.693548
12- AST EXPERT RULES	0.2	0.8	0.27	0.85	0.4	0.73	57.6923	0.828571
13- AST PANELS, POLICY AND ANALYSIS	0.15	0.33	0.4	0.74	0.46	0.74	41.3793	0.333333
SAFETY	0.75	0.64	0.57	0.75	0.82	0.57	70.3704	0.785714
							0
1- FACILITY	0.57	0.68	0.51	0.39	0.6	0.58	44.2708	0.54878
LABORATORY FACILITY	0.75	0.83	0.75	0.92	0.82	0.79	37.5	0.833333
GENERAL EQUIPMENT AVAILABILITY	0.76	0.57	0.48	0.48	0.67	0.62	42.8571	0.52381
MEDIA PREPARATION EQUIPMENT AVAILABILITY	0.67	0.33	0.5	0.5	0.83	0.5	66.6667	0.833333
EQUIPMENT CALIBRATION RECORDS	0.75	0.83	0.8	0.8	0.67	0	62.5	0
THERMOMETERS	0.67	0.67	0.67	1	0.4	0	42.8571	0.6
TEMPERATURE AND ATMOSPHERE MONITORING	0.18	1	0.75	0.57	0.82	0.73	66.6667	0.9
Temperature recorded	0.4	1	0.75	0.67	0.8	0.6	50	1
Ranges defined	0	1	1	0.67	0.8	0.8	100	1
AUTOCLAVE MANAGEMENT	0.17	0.6	0.17	0.17	0	0.17	0	0
AUTOMATED EQUIPMENT AVAILABILITY AND MAINTENANCE	0.56	0.56	0.5	0.03	0.5	0.81	60	1
INVENTORY & STOCK OUTS	0.42	0.82	0.17	0.42	0.33	0.5	16.6667	0.25
2- LAB INFORMATION SYSTEM	NA	0.75	NA	NA	0.58	NA	0.638889	NA
DEMOGRAPHIC DATA FIELDS	NA	1	NA	NA	1	NA	1	NA
SPECIMEN DATA FIELDS	NA	1	NA	NA	0.75	NA	0.75	NA
CULTURE OBSERVATION DATA FIELDS	NA	0.5	NA	NA	0.2	NA	0.555556	NA
AST DATA FIELDS	NA	0.56	NA	NA	0.71	NA	0.333333	NA
REPORTS AND DATA TRANSFER CAPABILITIES	NA	0.8	NA	NA	0.2	NA	0.4	NA
INTERFACE CONNECTIVITY	NA	NA	NA	NA	???	NA	NA	NA
3- DATA MANAGEMENT	0.71	0.83	0.76	0.87	0.73	0.74	0.774038	0.785714
PATIENT AND SPECIMEN IDENTIFICATION	0.86	0.86	1	0.86	0.71	0.86	0.571429	0.857143
SPECIMEN REQUISITION FORM	1	1	0.82	1	0.91	0.91	0.909091	0.909091
ORDER ENTRY	0.46	1	1	1	0.92	0.69	0.923077	0.846154
CULTURE OBSERVATIONS	0.63	0.53	0.5	0.77	0.39	0.71	0.766667	0.7
AST RESULTS REPORTING	0.75	0.92	0.67	0.75	0.92	0.5	0.75	0.75
DATA BACKUP & SECURITY	NA	1	0.58	0.67	0.67	0.67	0.166667	0.583333
AMR DATA SHARING	NA	0.38	NA	NA	0.75	0.42	0.75	0.75
4- QUALITY ASSURANCE	0.56	0.6	0.55	0.56	0.57	0.59	0.73	0.280488
QUALITY STRUCTURE/BASICS	0.73	0.27	0.64	0.73	0.77	0.68	0.636364	0.45
LABORATORY STAFF EDUCATION/TRAINING/COMPETENCY	0.1	0.75	0.64	0.25	0.17	0.33	0.75	0.25
TOUBLESHOOTING, PROBLEM SOLVING, AND ROOT CAUSE ANALYSES	0.25	0.43	0	0.17	0.5	0.46	0.5	0.166667
EXTERNAL QUALITY ASSESSMENT (EQA)	0.86	0.91	0.64	0.88	0.81	0.79	0.896923	0.230769
5- QUALITY CONTROL - MEDIA	0.29	0.5	0.58	0.26	0.38	0.45	0.333333	0.697917
MEDIA PREPARATION SOPs	0.2	0.92	0.82	0.17	0.45	0.5	0.416667	0.833333
GENERAL MEDIA PREPARATION	0.4	0.8	0.56	0.5	0.6	0.6	0.6	0.8
DISTILLED/DEIONIZED WATER PREPARATION	0	0	0	0	0	NA	0	0
ROUTINE MEDIA QC	0.17	0	0.5	0	0.27	0.09	0	0.681818
MULLER HINTON MEDIA PREPARATION AND QC	0.36	0.5	0.58	0.45	0.33	0.64	0.454545	0.666667
BLOOD CULTURE BOTTLES PREPARATION AND QC	NA	NA	NA	NA	NA	NA	NA	NA
6- QUALITY CONTROL - IDENTIFICATION	0.04	0.05	0.27	0.07	0.22	0.04	0.0820896	0.864407
GRAM STAIN QC and REAGENT LABELING AND STORAGE	0.43	0.64	1	0.93	0.36	0.29	0.785714	1
QC OF INDIVIDUAL BIOCHEMICAL METHODS	0	0	0.2	0	0.23	0	0	0.909091
Positive controls are in use	0	0	0.2	0	0.27	0	0	0.909091
Negative controls are in use	0	0	0.2	0	0.18	0	0	0.909091
QC is performed on each new batch/lot number	0	0	0.2	0	0	0	0	0.909091
QC is performed using ATCC or ATCC-derivative strains	0	0	0.2	0	0.45	0	0	0.909091
QC OF ENTERIC SEROLOGY	0	NA	0	NA	0	NA	0	0.5
QC OF COMMERCIAL ID KITS and AUTOMATED ID SYSTEMS	0	NA	NA	NA	0	NA	NA	NA
7- QUALITY CONTROL - AST	0	0	0	0	0.26	0.17	0.206897	0.457143
ROUTINE AST REFERENCE STRAINS	0	0	0	0	0.44	0.36	0.181818	0.8
SPECIAL AST REFERENCE STRAINS	0	0	0	0	0.3	0	0.2	0.5
QC OF DISC DIFFUSION AST METHODS	0	NA	NA	0	0	0.29	0.25	0.375
QC OF GRADIENT STRIP AST METHODS	NA	NA	NA	NA	NA	0	NA	NA
QC OF AUTOMATED AST SYSTEMS	NA	NA	NA	NA	NA	NA	NA	NA
8- SPECIMEN COLLECTION, TRANSPORT & MANAGEMENT	0.82	0.68	0.29	0.91	0.42	0.79	0.754386	0.982759
SPECIMEN MANAGEMENT	0.36	1	0.92	0.92	0.67	1	0.916667	1
SPECIMEN REJECTION	1	0.5	0.38	0.94	0.33	0.4	0.266667	1
BLOOD SPECIMEN COLLECTION and TRANSPORT	0.85	0.83	0	0.92	0.15	0.85	0.846154	1
URINE SPECIMEN COLLECTION and TRANSPORT	1	0.63	0	1	0.5	1	1	1
STOOL SPECIMEN COLLECTION and TRANSPORT	0.89	0.44	0	0.78	0.56	0.89	1	0.888889
9- PROCESSING	0.71	0.83	0.81	0.74	0.79	0.89	0.75	0.793103
BLOOD CULTURE PROCESSING	0.71	0.86	0.86	0.83	0.71	0.86	1	0.571429
MANUAL BLOOD CULTURE SYSTEMS	0.67	1	0.83	0.83	0.83	1	0.833333	1
URINE CULTURE	0.64	0.71	0.79	0.67	0.71	0.82	0.535714	0.857143
STOOL CULTURE for Salmonella and Shigella	0.78	0.78	0.78	0.67	0.89	0.89	0.666667	0.777778
10- IDENTIFICATION METHODS & SOPs	0.12	0.13	0.54	0.89	0.15	0.63	0.121795	0.135135
CONVENTIONAL ID METHODS - SOP SCORE SUMMARY	0	0	0.7	1	0.03	0.6	0	0
Fully implemented*, up-to-date SOP	0	0	0.14	1	0.08	0.6	0	0
SOP is readily available** to bench staff	0	0	0.33	1	0.08	0.6	0	0
SOP defines QC organisms, frequency, and expected results	0	0	1	1	0	0.6	0	0
SOP provides stepwise instructions for test performance	0	0	1	1	0	0.6	0	0
SOP provides stepwise instructions for test interpretation	0	0	1	1	0	0.6	0	0
STAPHYLOCOCCUS AUREUS, KEY ID METHODS	0.12	0.05	0.5	0.88	0.35	0.96	0.153846	0.153846
STAPHYLOCOCCUS AUREUS, OTHER ID METHODS	NA	NA	0	NA	NA	0.09	NA	0.166667
STREPTOCOCCUS PNEUMONIAE, CONVENTIONAL ID METHODS	0	0	0	0.83	0	0	0	0
ENTEROBACTERIACEAE, CONVENTIONAL ID METHODS	0	0	0	1	0	1	0	0
SHIGELLA/SALMONELLA SEROLOGY	0	0	1	NA	0	0	0	0
ACINETOBACTER SPP, CONVENTIONAL ID METHODS	NA	NA	0	NA	NA	0	0	NA
KIT-BASED ID METHODS	0.18	NA	NA	NA	NA	NA	NA	NA
AUTOMATED ID METHODS	NA	NA	NA	NA	NA	NA	NA	NA
IDENTIFICATION FLOWCHARTS	0.72	0.72	0.89	0.56	0.83	0.72	0.833333	0.777778
11- BASIC AST	0.55	0.71	0.48	0.64	0.51	0.7	0.635246	0.693548
ANTIBIOTIC DISK AND GRADIENT STRIPS MAINTENANCE	0.57	0.5	0.67	0.9	0.63	0.63	0.6	0.9
INOCULUM PREPARATION	0.67	0.86	0.44	0.56	0.33	0.86	0.638889	0.638889
INOCULATION/INCUBATION	0.86	1	0.77	0.79	0.69	0.69	0.785714	0.866667
READING AST RESULTS	0.55	0.82	0.55	0.64	0.55	0.64	0.818182	0.636364
INTERPRETING RESULTS	0	0.46	0.11	0.11	0	0.58	0.111111	0.25
BREAKPOINTS STANDARDS	0.5	0.25	0	0.75	0.84	0.84	0.75	0.75
12- AST EXPERT RULES	0.2	0.8	0.27	0.85	0.4	0.73	0.576923	0.828571
EXPERT RULES FOR SALMONELLA	0.8	1	NA	NA	0.5	0.83	1	0.833333
GRAM NEGATIVES & BETA-LACTAM BREAKPOINTS	0	1	0	1	0	1	0	1
PHENOTYPIC ESBL TESTING	0	'	'	0	0.5	0.33	0.5	0.333333
PHENOTYPIC CARBAPENEMASE TESTING	0.33	0.33	0.67	1	0.5	0.33	0.5	0.75
COLISTIN TESTING	NA	NA	NA	NA	NA	NA	NA	NA
EXPERT RULES FOR STAPH AUREUS	0.4	0.8	0.6	0.5	0.8	1	0.833333	NA
GENERAL CONSIDERATIONS FOR STREP PNEUMONIAE	NA	NA	NA	NA	0.75	0.8	0.75	NA
EXPERT RULES FOR STREP PNEUMONIAE	NA	NA	NA	NA	NA	0.8	0.928571	NA
INDUCIBLE CLINDAMYCIN RESISTANCE TESTING	NA	NA	NA	NA	0.67	0.5	0.333333	NA
EXPERT RULES FOR CEREBROSPINAL FLUID	NA	0.38	NA	NA	NA	0.5	1	NA
13- AST PANELS, POLICY AND ANALYSIS	0.15	0.33	0.4	0.74	0.46	0.74	0.413793	0.333333
AST PANELS	0	0	0.36	0.64	0	0.91	0	0
CUMULATIVE ANTIBIOGRAMS	0	0	0	0	0.78	0.69	0.666667	0.75
AST PANEL POLICY	0.43	0.88	1	1	0.79	0.57	0.666667	0.666667
SAFETY	0.75	0.64	0.57	0.75	0.82	0.57	0.703704	0.785714
BIOSAFETY EQUIPMENT	0.7	0.6	0.3	0.6	1	0.3	0.777778	0.5
BIOSAFETY BEHAVIORS	0.67	0.67	0.5	0.67	0.67	0.67	0.666667	1
PERSONAL PROTECTIVE EQUIPMENT	0.71	0.86	0.86	1	1	0.86	0.857143	0.857143
BIOSAFETY DOCUMENTATION AND TRAINING	1	0.4	0.8	0.8	0.4	0.6	0.4	1
Biochemical Identification Reagents	In Use?	In Use?	In Use?	In Use?	In Use?	In Use?	In Use?	In Use?
Catalase (H2O2)	Yes	Yes	Yes	Yes	Yes	Yes	Yes	Yes
Coagulase plasma	Yes	Yes	Yes	Yes	Yes	Yes	Yes	Yes
Staph latex agglutination	No	No	No	No	No	Yes	No	Yes
Staph chromagar	No	No	No	No	No	No	No	No
DNase	No	No	No	No	No	Yes	No	No
PYR	No	No	No	No	No	No	No	No
Optochin ("P") disk	Yes	Yes	Yes	Yes	No	Yes	Yes	Yes
Bile solubility (deoxycholate)	No	No	No	No	No	No	No	No
Strep. pneumo latex agglutination	No	No	No	No	No	No	No	No
Oxidase	Yes	No	No	No	Yes	Yes	Yes	Yes
Indole reagents	Yes	Yes	Yes	Yes	Yes	Yes	Yes	Yes
Methyl Red	No	No	No	No	No	No	No	No
Voges-Proskauer	No	No	No	No	No	No	No	No
Citrate	Yes	Yes	Yes	Yes	No	Yes	Yes	Yes
Triple Sugar Iron agar or Kligler's Iron Agar	Yes	Yes	Yes	Yes	Yes	Yes	Yes	Yes
Urease	Yes	No	Yes	Yes	Yes	Yes	Yes	Yes
Motility	Yes	Yes	Yes	Yes	Yes	Yes	Yes	Yes
Lysine Iron Agar (LIA) or Lysine decarboxylase (LDC)	Yes	Yes	Yes	Yes	Yes	Yes	Yes	Yes
Glucose or Dextrose Oxidative-Fermentative (OF) test	No	No	No	No	No	No	No	No
Nitrate reduction	No	No	No	No	No	No	No	No
Gelatin hydrolysis	No	No	No	No	No	No	No	No
Chloramphenicol resistance (disk)	No	No	No	No	No	No	No	No
Growth at 42°C	No	No	No	No	No	Yes	No	No
Shigella serology	Yes	No	Yes	No	Yes	Yes	No	No
Salmonella serology	Yes	Yes	Yes	No	Yes	Yes	Yes	Yes
Equipment availability summary
General equipment	#	#	#	#	#	#	#	#
McFarland QC standards of known densities, including 0.5, not expired	0	1	0	0	0	1	0	0
Ruler or caliper with millimeter markings	0	2	1	0	0	1	0	1
Bunsen burners or micro-incinerators	0	1	1	0	0	1	0	1
Calibrated 1uL or 10uL loops (for plating urine cultures)	1	0	0	0	1	0	0	1
Optical densitometer/turbidimeter (for determining McFarland density)	0	0	0	0	0	0	0	0
Microliter pipettes (e.g., Eppendorf)	0	1	1	0	0	0	0	0
Centrifuge (not used for TB cultures)	0	1	1	0	0	1	0	0
Microscope	0	1	2	0	0	1	0	1
Thermometers	0	1	1	0	0	1	0	0
CO2 incubators	0	0	0	0	0	0	0	0
Candle jars	0	1	1	0	0	1	0	1
Ambient (non-CO2) incubator	0	1	1	0	0	1	0	1
Refrigerator (2-8°C)	0	1	1	0	0	3	0	1
Non-defrosting freezer, -20°C	0	0	0	0	0	2	0	1
Non-defrosting freezer, -60°C	0	0	0	0	0	0	0	0
Non-defrosting freezer, -80°C	0	0	0	0	0	0	0	0
Rechargeable desiccants (for storage of open antibiotic disks and strips)	0	0	0	0	0	0	0	0
Hot air oven (for drying saturated desiccants)	0	0	0	0	0	0	0	0
Biological Safety Cabinet Class IIA	0	0	0	0	0	0	0	1
Autoclave for media preparation ("clean" autoclave)	0	0	1	0	0	1	0	1
Autoclave for sterlizing waste ("dirty" autoclave)	0	0	0	0	0	1	0	1
Media Preparation equipment
pH meter	0	0	0	0	0	0	0	0
Weighing balance	0	1	1	0	0	1	0	1
Conductivity meter	0	0	0	0	0	0	0	1
Distillator/reverse osmosis equipment	0	0	1	0	0	0	0	1
Hot plate with magnetic stir bar (for mixing powdered media)	0	1	0	0	0	1	0	1
Water bath	0	0	1	0	0	1	0	1
Automated Instruments
Blood culture instrument	0	1	0	0	0	0	0	1
Instrument for bacterial ID and AST (e.g. Vitek, Phoenix, Microscan)	0	0	0	0	0	0	0	0
Instrument for reading disk diffusion (e.g. SIRSCAN, BIOMIC V3, ADAGIO, etc.)	0	0	0	0	0	0	0	0
MALDI instrument for organism ID	0	0	0	0	0	0	0	0
PCR instrument for antibiotic resistance gene detection	0	0	0	0	0	0	0	0

## Sheet: Sheet2
	ADH	Chipata	Kabwe	Kitwe	LGH	Mansa	NTH	Chilonga
Equipment availability summary
General equipment	#	#	#	#	#	#	#	#
McFarland QC standards of known densities, including 0.5, not expired	0	1	0	0	0	1	0	0
Ruler or caliper with millimeter markings	0	2	1	0	0	1	0	2
Bunsen burners or micro-incinerators	0	1	1	0	0	2	0	2
Calibrated 1uL or 10uL loops (for plating urine cultures)	1	0	0	0	1	0	0	1
Optical densitometer/turbidimeter (for determining McFarland density)	0	0	0	0	0	0	0	0
Microliter pipettes (e.g., Eppendorf)	0	1	1	0	0	0	0	0
Centrifuge (not used for TB cultures)	0	1	1	0	0	1	0	0
Microscope	0	1	2	0	0	1	0	2
Thermometers	0	2	6	0	0	1	0	0
CO2 incubators	0	0	0	0	0	0	0	0
Candle jars	0	2	2	0	0	1	0	2
Ambient (non-CO2) incubator	0	1	1	0	0	1	0	1
Refrigerator (2-8°C)	0	1	1	0	0	3	0	1
Non-defrosting freezer, -20°C	0	0	0	0	0	2	0	1
Non-defrosting freezer, -60°C	0	0	0	0	0	0	0	0
Non-defrosting freezer, -80°C	0	0	0	0	0	0	0	0
Rechargeable desiccants (for storage of open antibiotic disks and strips)	0	0	0	0	0	0	0	0
Hot air oven (for drying saturated desiccants)	0	0	0	0	0	0	0	0
Biological Safety Cabinet Class IIA	0	0	0	0	0	0	0	1
Autoclave for media preparation ("clean" autoclave)	0	0	1	0	0	1	0	1
Autoclave for sterlizing waste ("dirty" autoclave)	0	0	0	0	0	1	0	1
Media Preparation equipment
pH meter	0	0	0	0	0	0	0	0
Weighing balance	0	1	2	0	0	1	0	3
Conductivity meter	0	0	0	0	0	0	0	1
Distillator/reverse osmosis equipment	0	0	1	0	0	0	0	1
Hot plate with magnetic stir bar (for mixing powdered media)	0	1	0	0	0	1	0	1
Water bath	0	0	1	0	0	1	0	1
Automated Instruments
Blood culture instrument	0	1	0	0	1	1	1	1
Instrument for bacterial ID and AST (e.g. Vitek, Phoenix, Microscan)	0	0	0	0	0	0	0	0
Instrument for reading disk diffusion (e.g. SIRSCAN, BIOMIC V3, ADAGIO, etc.)	0	0	0	0	0	0	0	0
MALDI instrument for organism ID	0	0	0	0	0	0	0	0
PCR instrument for antibiotic resistance gene detection	0	0	0	0	0	0	0	0
